# Supplementary material for: Screening Algal and Cyanobacterial Extracts to Identify Potential Substitutes for Fetal Bovine Serum in Cellular Meat Cultivation
Source: Foods. 2024 Nov 22;13(23):3741. doi: 10.3390/foods13233741 (PMC11640053; doi:10.3390/foods13233741)
Supplement: Supplementary file 1 [file foods-13-03741-s001.zip]

Archive with 1 entries (1 files):
- foods-3268120-supplementary.pdf
